# Supplementary material for: Circulating microRNA and automated motion analysis as novel methods of assessing chemotherapy-induced peripheral neuropathy in mice
Source: PLoS One. 2019 Jan 24;14(1):e0210995. doi: 10.1371/journal.pone.0210995 (PMC6345499; doi:10.1371/journal.pone.0210995)
Supplement: S1 File — RT-qPCR results of miR-124, -183 and -338 in tissues. (XLSX) [file pone.0210995.s001.xlsx]

## Sheet: Fig 4
	miR-183	miR-338	miR-124
Heart	78	120	217
Lung	155	120	7
Thymus	24	15	26
Stomach	217	419	229
Small intestine	145	44	121
Pancreas	186	39	15
Liver	84	25	20
Spleen	15	78	8
Adrenal	80	62	33
Kidney	117	14	45
Ovary	66	45	17
DRG	4625	1924	2238
Sciatic Nerve	93	4554	55
Brain	101	1820	58519
