# Supplementary material for: Circulating microRNA and automated motion analysis as novel methods of assessing chemotherapy-induced peripheral neuropathy in mice
Source: PLoS One. 2019 Jan 24;14(1):e0210995. doi: 10.1371/journal.pone.0210995 (PMC6345499; doi:10.1371/journal.pone.0210995)
Supplement: S4 File — Body weight raw data of CRL mice administered paclitaxel or vehicle. (CSV) [file pone.0210995.s004.csv]

group	subject	-1	0	2	4	7	9	11	14	15
Paclitaxel (20 mg/kg)	9010	24.6	24.2	25	23.8	25	25.8	25.7	25.2	25.1
Paclitaxel (20 mg/kg)	9012	26.9	26.2	26.8	26.3	26	26	26	22.7	22.5
Paclitaxel (20 mg/kg)	9014	24.3	23.2	24.7	23.8	24.2	24.4	25	24.6	24.2
Paclitaxel (20 mg/kg)	9017	29	28.9	28.9	27.6	26.8	26.3	25.5
Paclitaxel (20 mg/kg)	9019	26.6	25.1	25.5	25.7	24.8	25.1	26.2	26.1	24.3
Paclitaxel (20 mg/kg)	9020	24.3	23.3	23.8	23	23.9	23.5	23.2	23.8	23.6
Paclitaxel (20 mg/kg)	9024	26	24.2	25.1	24.4	25.6	25.6	25.6	26.4	25.6
Paclitaxel (20 mg/kg)	9027	24.5	24.5	25.1	24.6	25.1	25.7	25.3	24.7	24.7
Paclitaxel (20 mg/kg)	count	8	8	8	8	8	8	8	7	7
Paclitaxel (20 mg/kg)	mean	25.775	24.95	25.6125	24.9	25.175	25.3	25.3125	24.78571429	24.28571429
Paclitaxel (20 mg/kg)	std	1.679923468	1.86317701	1.569747477	1.524092236	0.945289071	0.931971796	0.932642176	1.282482711	1.018869588
Paclitaxel (20 mg/kg)	sem	0.593942638	0.658732549	0.554989543	0.538847978	0.334210156	0.329501788	0.329738804	0.484732902	0.385096507
Vehicle	9011	25	25.1	24.7	23.3	24.2	24.7	24.2	23.7	24.2
Vehicle	9015	24	23.3	23.5	22.9	23.5	24	23.8	24.5	23.7
Vehicle	9016	25.4	25.2	25.4	24.7	25.1	25.5	25.3	25	25.4
Vehicle	9018	24.4	24.2	24.2	23.8	24.5	24.6	24.3	24.5	24.1
Vehicle	9021	26.6	25.8	26.5	25.6	25.4	25.8	25.3	26.2	26.3
Vehicle	9022	22.4	21.4	22.3	20.5	21.7	21.5	21.3	21.5	21.4
Vehicle	9023	25.8	25.5	26.2	25.7	25.7	26.8	25.1	26.2	25.8
Vehicle	9025	25.8	25	25.9	24.6	25.6	26.1	25.7	26.3	25.8
Vehicle	count	8	8	8	8	8	8	8	8	8
Vehicle	mean	24.925	24.4375	24.8375	23.8875	24.4625	24.875	24.375	24.7375	24.5875
Vehicle	std	1.313392554	1.45890125	1.450061575	1.698265922	1.349007572	1.635105938	1.404838577	1.623873236	1.597710415
Vehicle	sem	0.464354391	0.515799483	0.512674186	0.600427675	0.476946201	0.578097248	0.496685442	0.574125888	0.564875935
